# Supplementary material for: Single-Cell Lipidomics: An Automated and Accessible Microfluidic Workflow Validated by Capillary Sampling
Source: Anal Chem. 2024 Oct 26;96(44):17594–601. doi: 10.1021/acs.analchem.4c03435 (PMC11541894; doi:10.1021/acs.analchem.4c03435)
Supplement: Supplementary file 2 — ac4c03435_si_002.xlsx [file ac4c03435_si_002.xlsx]

## Sheet: Lipid IDs_50% filter
		Cer(31:0)	Cer(31:0)	Cer(31:0)	Cer(32:0)	Cer(32:1)	Cer(34:0)	Cer(34:0)	Cer(34:0)	Cer(34:2)	Cer(35:0)	Cer(35:0)	Cer(35:0)	Cer(35:0)	Cer(35:0)	Cer(35:0)	Cer(35:0)	Cer(35:0)	Cer(35:0)	Cer(35:2)	Cer(36:0)	Cer(36:0)	Cer(36:0)	Cer(36:0)	Cer(36:0)	Cer(36:0)	Cer(36:0)	Cer(36:0)	Cer(36:2)	Cer(36:2)	Cer(36:2)	Cer(37:0)	Cer(37:0)	Cer(37:0)	Cer(37:0)	Cer(37:0)	Cer(37:0)	Cer(37:0)	Cer(37:1)	Cer(37:2)	Cer(38:0)	Cer(38:0)	Cer(38:0)	Cer(38:0)	Cer(38:0)	Cer(38:1)	Cer(38:1)	Cer(39:0)	Cer(39:0)
Microfluidics_10	Microfluidics single cells		0.0868376	0.29992		0.0138496		0.0754307						0.014499	0.30322	0.150006	0.2242	0.1689	0.192428	30.6847						0.133632	0.175276	0.461518			0.536096	0.0636295				0.174543	0.227076	0.401598		56.9417				0.324986	0.572723		0.154804
Microfluidics_9	Microfluidics single cells			0.328838		0.00390878					0.348673								0.173054	28.6164						0.166927	0.159153	0.433883			0.568437	0.09163			0.109162	0.131028	0.174436	0.430105		59.7246				0.383654	0.614689		0.141536
Microfluidics_8	Microfluidics single cells			0.318641		0.00356257	0.0332127	0.0437786	4.75499						0.384337			0.121314	0.184867	29.3957							0.124134	0.481469	0.441128		0.630542				0.139861	0.14361	0.235065	0.457042		62.4529				0.374257	0.583371
Microfluidics_7	Microfluidics single cells		0.0728934			0.0021132		0.104412	4.92835						0.360088				0.207844	29.5937							0.120592	0.443637			0.593638					0.181309	0.219904	0.41929		59.9593				0.37196	0.605171
Microfluidics_6	Microfluidics single cells			0.223516				0.0573751	3.72757		0.290048			0.00673404	0.231831	0.135458	0.201001	0.168178	0.164063	26.7344						0.0862268	0.104989	0.396912	0.289415		0.487194	0.055678					0.207437	0.337633		47.3338				0.303607	0.447105		0.109298
Microfluidics_5	Microfluidics single cells			0.263558			0.0284411	0.0780248	4.02795		0.355353			0.00874652				0.153065	0.157055	26.789			0.0403918	0.0747185		0.103429	0.110289	0.410066			0.57581				0.0889456	0.144427	0.239918	0.365673		49.167		0.119101			0.443761
Microfluidics_4	Microfluidics single cells			0.362184	0.121806	0.00353037			4.59401					0.00765621	0.303531	0.130875	0.191313	0.165436	0.16074	26.8082						0.123323	0.0916952	0.464648			0.529008					0.106932	0.196997	0.378652		55.6695				0.318388	0.532754		0.199506
Microfluidics_3	Microfluidics single cells			0.334325										0.00866642	0.35002	0.123078	0.206114	0.148026	0.190709	32.5179								0.437013	0.358922		0.563016	0.0933553			0.142239	0.11	0.245888	0.386002		55.9317		0.121353		0.333092	0.567259		0.130769
Microfluidics_2	Microfluidics single cells			0.321084				0.0843098	4.90971					0.00509431	0.308545	0.168757	0.249269	0.179731	0.21752	27.0064								0.55198			0.628906	0.0929065					0.244536	0.471501		61.8978					0.569431		0.161785
Microfluidics_1	Microfluidics single cells			0.408466			0.0481911								0.377449			0.151835	0.226769	31.2955							0.119475	0.498587	0.428094		0.651583					0.147868	0.252652	0.394097		61.0243					0.582296		0.117077
Capillary Sampling_10	Capillary sampling single cells			0.296724					4.43602		0.342533			0.00466431	0.26719	0.188186	0.263211	0.209995	0.171005		0.0209191		0.0663231				0.115117	0.452418	0.507772		0.688352				0.156309		0.247839	0.443847		58.4286		0.126287		0.37426	0.489881		0.150583
Capillary Sampling_9	Capillary sampling single cells		0.102241	0.342643															0.196887					0.116793		0.164614	0.529571	0.479891	0.405479		0.688711				0.167042		0.200979	0.499499		62.5587				0.363247	0.574513
Capillary Sampling_8	Capillary sampling single cells			0.264958	0.113177				4.30064					0.00802674	0.371995	0.176207	0.287296	0.271541	0.158942		1.26e-05			0.0628685			0.189213	0.503806			0.643815				0.14372	0.120647	0.184707	0.43587		54.0215				0.372825	0.528088		0.382987
Capillary Sampling_7	Capillary sampling single cells		0.106407	0.342469				0.0446713	5.06307		0.337485			0.00927543	0.353983	0.227316	0.311586	0.30676	0.214359					0.108775			0.489604	0.50711			0.713003				0.0908754	0.171885	0.197485	0.538337		63.1433				0.377119	0.509126		0.155577
Capillary Sampling_6	Capillary sampling single cells		0.981201	1.916												1.5645	2.48163	2.42696	1.38353		1.83e-05		0.384436			1.09601	1.61716	3.62084			5.52832				1.11142	1.12218	1.7985	3.78955		452.45		1.36964		3.1261	3.67896		1.21444
Capillary Sampling_5	Capillary sampling single cells			0.135057		0.179884										0.170225	0.282906	0.197623	0.18756		0.0442642	0.793449	0.0831031				0.597675	0.614971	0.488161		0.601925	0.089637			0.147024	0.152531	0.217223	0.426065		49.1499		0.145573		0.410761	0.504845		0.160218
Capillary Sampling_4	Capillary sampling single cells			0.194313											0.28102	0.175688	0.283394	0.204258	0.149341			0.266296					0.113817	0.392665			0.536673				0.137879		0.1717	0.35739		44.8306				0.268388	0.41302
Capillary Sampling_3	Capillary sampling single cells			0.235145					3.7154							0.161334	0.286864	0.270122	0.159722			0.26901		0.0649335			0.0631152	0.425778	0.373189		0.620527					0.0912128	0.173392	0.433434		47.6498		0.130989		0.333227	0.382712		0.110269
Capillary Sampling_2	Capillary sampling single cells			0.1841	0.0884119				3.79435							0.171797	0.279685	0.282262	0.168026		0.00681963	0.464799	0.0247346	0.0731825		0.148357	0.161354	0.534533			0.543696					0.183832	0.186966	0.430342		45.8208		0.171412		0.405957	0.516467		0.194205
Capillary Sampling_1	Capillary sampling single cells			0.145159	0.114771			0.0977039						0.00401309	0.261972	0.16006	0.274521	0.253895	0.180495			0.334187	0.0886776				0.130696	0.53459			0.593321					0.12637		0.417481		43.5903		0.178282		0.429721	0.459772		0.117551
Mobile Phase Blank_3	Mobile phase blanks						46535.6			67505.4		1.53261e+07	650310							5.76069e+06					364003					1.32013e+06			260175	1.7338e+06					86019.9				329798			254796			909541
Mobile Phase Blank_2	Mobile phase blanks		171864		188804		61619.3			73099.3		1.16191e+07	664937						112702	5.50068e+06										1.61386e+06			284182	1.85707e+06					126796				319269			238413			981982
Mobile Phase Blank_1	Mobile phase blanks	119056	211675				122571			58962		7.88775e+06	754944							4.3725e+06										1.43626e+06			281331	1.91011e+06					183513				400701			259447			977406
Instrument blank_3	Microfluidics instrument blanks	111202								89266.6		4.57838e+07	398504							6.86234e+06					270827					1.48145e+06			193025	1.3086e+06					59315.6		105684		233514			230911			623244
Instrument blank_2	Microfluidics instrument blanks	123584										4.29629e+07	449492							6.99954e+06					298997					1.48577e+06			188377	1.30281e+06					54812.8		104423		195830			233073		113650	625620
Instrument blank_1	Microfluidics instrument blanks	108578								92137.3		4.33585e+07	428928							8.34221e+06					360479					1.38675e+06			205946	1.36956e+06									277703			273654		149316	682393
Capillary SamplingBlank_3	Capillary sampling blanks	112696										5.69613e+07	334207							2.25017e+07					461630					1.37526e+06			184257	1.30742e+06					56645.4		183389		254210			300434		189596	670785
Capillary SamplingBlank_2	Capillary sampling blanks	141701								81269		5.52402e+07	381529							2.77035e+07					533603			5441.26		1.411e+06				1.38889e+06							213905		246983			419800		188920	628059
Capillary SamplingBlank_1	Capillary sampling blanks	106804										5.38161e+07	411809							2.32355e+07					478887			5747.4		1.45027e+06			195608	1.31916e+06							179821		269102			327646		142096	655055
[truncated: 301 more columns]
