# Supplementary material for: Single-Cell Lipidomics: An Automated and Accessible Microfluidic Workflow Validated by Capillary Sampling
Source: Anal Chem. 2024 Oct 26;96(44):17594–601. doi: 10.1021/acs.analchem.4c03435 (PMC11541894; doi:10.1021/acs.analchem.4c03435)
Supplement: Supplementary file 3 — ac4c03435_si_003.xlsx [file ac4c03435_si_003.xlsx]

## Sheet: Lipid IDs_no filter
		Cer(18:0)	Cer(18:0)	Cer(18:0)	Cer(31:0)	Cer(31:0)	Cer(31:0)	Cer(31:0)	Cer(31:0)	Cer(31:0)	Cer(31:0)	Cer(31:0)	Cer(31:0)	Cer(31:0)	Cer(31:0)	Cer(31:0)	Cer(31:0)	Cer(31:0)	Cer(31:0)	Cer(32:0)	Cer(32:0)	Cer(32:0)	Cer(32:0)	Cer(32:0)	Cer(32:0)	Cer(32:0)	Cer(32:1)	Cer(32:2)	Cer(32:3)	Cer(32:3)	Cer(33:0)	Cer(33:0)	Cer(33:0)	Cer(33:0)	Cer(33:0)	Cer(33:0)	Cer(33:0)	Cer(33:0)	Cer(33:0)	Cer(33:0)	Cer(33:1)	Cer(33:1)	Cer(33:2)	Cer(33:2)	Cer(33:2)	Cer(34:0)	Cer(34:0)	Cer(34:0)	Cer(34:0)
Microfluidics_10	Microfluidics single cells													0.0848377			0.0868376		0.29992								0.0138496
Microfluidics_9	Microfluidics single cells																		0.328838								0.00390878
Microfluidics_8	Microfluidics single cells																		0.318641								0.00356257
Microfluidics_7	Microfluidics single cells									0.0339125							0.0728934										0.0021132								0.0480837		0.0563327
Microfluidics_6	Microfluidics single cells												0.0492412						0.223516				0.0850671
Microfluidics_5	Microfluidics single cells																		0.263558																				0.0322087	1.63401
Microfluidics_4	Microfluidics single cells																		0.362184							0.121806	0.00353037
Microfluidics_3	Microfluidics single cells																	0.199646	0.334325
Microfluidics_2	Microfluidics single cells																		0.321084			0.0910242																		1.97345
Microfluidics_1	Microfluidics single cells													0.104643					0.408466			0.0425888
Capillary Sampling_10	Capillary sampling single cells																		0.296724
Capillary Sampling_9	Capillary sampling single cells																0.102241		0.342643
Capillary Sampling_8	Capillary sampling single cells																		0.264958							0.113177													0.0357469
Capillary Sampling_7	Capillary sampling single cells				0.0915758									0.112878			0.106407		0.342469
Capillary Sampling_6	Capillary sampling single cells												0.26094				0.981201		1.916																		0.166671
Capillary Sampling_5	Capillary sampling single cells										0.0288369								0.135057								0.179884													1.8812
Capillary Sampling_4	Capillary sampling single cells																		0.194313
Capillary Sampling_3	Capillary sampling single cells																		0.235145
Capillary Sampling_2	Capillary sampling single cells								0.0560108										0.1841							0.0884119									0.0576979		0.0552596			1.6985
Capillary Sampling_1	Capillary sampling single cells	0.0739197																	0.145159							0.114771													0.0251139
Mobile Phase Blank_3	Mobile phase blanks		62281.3	61636				2122.6							34380.8									560669	160164
Mobile Phase Blank_2	Mobile phase blanks		99530.7														171864	294225					140656			188804				47383.5			98369.4								89325.9	206001
Mobile Phase Blank_1	Mobile phase blanks		46283.7	149636												119056	211675					112943	214695	581730															32268
Instrument blank_3	Microfluidics instrument blanks															111202																														633377
Instrument blank_2	Microfluidics instrument blanks															123584								483025												199061
Instrument blank_1	Microfluidics instrument blanks															108578																															724343
Capillary SamplingBlank_3	Capillary sampling blanks															112696		251720						613501	75755.8
Capillary SamplingBlank_2	Capillary sampling blanks															141701									54983.9			79552.4								565341
Capillary SamplingBlank_1	Capillary sampling blanks			46385.5												106804									52300.9			63691.6								454739
[truncated: 1,306 more columns]
