# Supplementary material for: Single-Cell Lipidomics: An Automated and Accessible Microfluidic Workflow Validated by Capillary Sampling
Source: Anal Chem. 2024 Oct 26;96(44):17594–601. doi: 10.1021/acs.analchem.4c03435 (PMC11541894; doi:10.1021/acs.analchem.4c03435)
Supplement: Supplementary file 4 — ac4c03435_si_004.xlsx [file ac4c03435_si_004.xlsx]

## Sheet: Lipid IDs_raw
	(3'-sulfo)Galbeta-Cer(38:1)	(3'-sulfo)Galbeta-Cer(40:1)	(3'-sulfo)Galbeta-Cer(40:1)	(3'-sulfo)Galbeta-Cer(42:1)	1-O-pentacosanoyl-Cer(34:1)	1-O-pentacosanoyl-Cer(34:1)	1-O-pentacosanoyl-Cer(34:1)	1-O-pentacosanoyl-Cer(34:1)	1-O-pentacosanoyl-Cer(34:1)	1-O-pentacosanoyl-Cer(34:1)	1-O-tricosanoyl-Cer(34:1)	1-O-tricosanoyl-Cer(34:1)	1-O-tricosanoyl-Cer(34:1)	4-OH-SPB(18:0)	4-OH-SPB(18:0)	4-OH-SPB(18:0)	Anandamide (18:2)	Anandamide (20:1)	Anandamide (20:1)	Anandamide (20:1)	Anandamide (20:1)	Anandamide (20:1)	Anandamide (20:1)	Anandamide (20:1)	Anandamide (20:1)	Anandamide (20:1)	Anandamide (20:1)	Anandamide (20:1)	Anandamide (20:1)	Anandamide (20:1)	Anandamide (20:1)	Anandamide (20:1)	Anandamide (20:1)	Anandamide (20:1)	Anandamide (20:1)	Anandamide (20:1)	Anandamide (20:1)	Anandamide (20:1)	Anandamide (20:1)	Anandamide (20:1)	Anandamide (20:2)	Anandamide (20:2)	Anandamide (20:2)	Anandamide (20:2)	Anandamide (20:2)	Anandamide (20:2)	Anandamide (20:2)	Anandamide (20:2)	Anandamide (20:2)
	Sphingolipids	Sphingolipids	Sphingolipids	Sphingolipids	Sphingolipids	Sphingolipids	Sphingolipids	Sphingolipids	Sphingolipids	Sphingolipids	Sphingolipids	Sphingolipids	Sphingolipids	Sphingolipids	Sphingolipids	Sphingolipids	Fatty Acyls	Fatty Acyls	Fatty Acyls	Fatty Acyls	Fatty Acyls	Fatty Acyls	Fatty Acyls	Fatty Acyls	Fatty Acyls	Fatty Acyls	Fatty Acyls	Fatty Acyls	Fatty Acyls	Fatty Acyls	Fatty Acyls	Fatty Acyls	Fatty Acyls	Fatty Acyls	Fatty Acyls	Fatty Acyls	Fatty Acyls	Fatty Acyls	Fatty Acyls	Fatty Acyls	Fatty Acyls	Fatty Acyls	Fatty Acyls	Fatty Acyls	Fatty Acyls	Fatty Acyls	Fatty Acyls	Fatty Acyls	Fatty Acyls
	Acidic glycosphingolipids	Acidic glycosphingolipids	Acidic glycosphingolipids	Acidic glycosphingolipids	Ceramides	Ceramides	Ceramides	Ceramides	Ceramides	Ceramides	Ceramides	Ceramides	Ceramides	Sphingoid bases	Sphingoid bases	Sphingoid bases	Fatty amides	Fatty amides	Fatty amides	Fatty amides	Fatty amides	Fatty amides	Fatty amides	Fatty amides	Fatty amides	Fatty amides	Fatty amides	Fatty amides	Fatty amides	Fatty amides	Fatty amides	Fatty amides	Fatty amides	Fatty amides	Fatty amides	Fatty amides	Fatty amides	Fatty amides	Fatty amides	Fatty amides	Fatty amides	Fatty amides	Fatty amides	Fatty amides	Fatty amides	Fatty amides	Fatty amides	Fatty amides	Fatty amides
	N-acyl-4-hydroxysphinganines (phytoceramides)	N-acyl-4-hydroxysphinganines (phytoceramides)	N-acyl-4-hydroxysphinganines (phytoceramides)	N-acyl-4-hydroxysphinganines (phytoceramides)	N-acyl-4-hydroxysphinganines (phytoceramides)	N-acyl-4-hydroxysphinganines (phytoceramides)	N-acyl-4-hydroxysphinganines (phytoceramides)	N-acyl-4-hydroxysphinganines (phytoceramides)	N-acyl-4-hydroxysphinganines (phytoceramides)	N-acyl-4-hydroxysphinganines (phytoceramides)	N-acyl-4-hydroxysphinganines (phytoceramides)	N-acyl-4-hydroxysphinganines (phytoceramides)	N-acyl-4-hydroxysphinganines (phytoceramides)	C27 bile acids, alcohols, and derivatives	C28 bile acids, alcohols, and derivatives	C27 bile acids, alcohols, and derivatives	N-acyl ethanolamines (endocannabinoids)	N-acyl ethanolamines (endocannabinoids)	N-acyl ethanolamines (endocannabinoids)	N-acyl ethanolamines (endocannabinoids)	N-acyl ethanolamines (endocannabinoids)	N-acyl ethanolamines (endocannabinoids)	N-acyl ethanolamines (endocannabinoids)	N-acyl ethanolamines (endocannabinoids)	N-acyl ethanolamines (endocannabinoids)	N-acyl ethanolamines (endocannabinoids)	N-acyl ethanolamines (endocannabinoids)	N-acyl ethanolamines (endocannabinoids)	N-acyl ethanolamines (endocannabinoids)	N-acyl ethanolamines (endocannabinoids)	N-acyl ethanolamines (endocannabinoids)	N-acyl ethanolamines (endocannabinoids)	N-acyl ethanolamines (endocannabinoids)	N-acyl ethanolamines (endocannabinoids)	N-acyl ethanolamines (endocannabinoids)	N-acyl ethanolamines (endocannabinoids)	N-acyl ethanolamines (endocannabinoids)	N-acyl ethanolamines (endocannabinoids)	N-acyl ethanolamines (endocannabinoids)	N-acyl ethanolamines (endocannabinoids)	N-acyl ethanolamines (endocannabinoids)	N-acyl ethanolamines (endocannabinoids)	N-acyl ethanolamines (endocannabinoids)	N-acyl ethanolamines (endocannabinoids)	N-acyl ethanolamines (endocannabinoids)	N-acyl ethanolamines (endocannabinoids)	N-acyl ethanolamines (endocannabinoids)	N-acyl ethanolamines (endocannabinoids)	N-acyl ethanolamines (endocannabinoids)
	836.5939@2.31	864.6252@3.51	880.6201@2.15	892.6577@2.09	902.8934@20.87	884.8854@21.71	884.8848@25.09	884.8838@25.18	902.8949@22.28	902.8952@24.56	856.8522@21.47	874.8668@22.89	856.8523@24.94	318.3001@2.62	318.2998@2.88	318.3000@2.37	346.2710@3.05	371.3627@5.43	376.3178@9.46	376.3179@18.20	376.3182@24.65	371.3629@2.89	371.3630@3.98	376.3177@10.34	376.3181@17.23	376.3191@3.68	376.3184@5.13	376.3181@7.33	376.3183@5.27	376.3182@8.07	376.3182@3.76	376.3182@6.06	376.3181@6.79	376.3180@25.09	376.3180@6.43	376.3180@4.56	376.3181@6.26	376.3182@4.07	376.3183@5.52	376.3183@5.73	374.3027@3.57	374.3026@5.62	369.3472@3.01	374.3027@4.46	374.3026@6.21	374.3025@8.09	374.3024@5.04	374.3026@6.95	374.3024@4.86
Microfluidics_after_cell1	0	0	0	0	0	0	0	0	24549.2	0	0	0	0	0	0	0	0	0	65036.3	0	0	0	0	0	0	0	0	0	0	18827.6	474439	0	300042	0	0	0	0	881830	1.08036e+06	1.73261e+06	490119	0	0	0	459123	0	0	400134	0
Microfluidics_after_cell2	0	0	0	0	0	0	0	0	0	46289.5	0	27775.1	0	0	0	0	0	0	0	0	0	0	0	0	0	0	0	0	0	0	93715.7	0	0	0	0	0	0	141811	238623	366973	0	0	0	0	0	0	0	0	0
Microfluidics_after_cell3	0	0	0	0	0	0	0	0	0	0	0	0	0	0	0	0	0	0	0	0	0	0	0	0	0	0	0	0	0	0	0	0	0	0	0	0	0	128952	215620	379741	0	0	0	0	0	0	0	0	0
Microfluidics_after_cell4	0	0	0	0	0	0	0	0	5029.35	41426.8	0	0	0	0	0	0	0	0	0	0	0	0	0	0	0	0	0	0	0	0	58855.1	0	0	0	0	0	0	115057	201643	315035	0	0	0	0	0	0	0	0	0
Microfluidics_after_cell5	0	0	0	0	0	0	0	0	0	0	0	0	0	0	0	0	0	0	0	0	0	0	0	0	0	0	0	0	0	0	82081.1	0	0	0	0	0	0	98862.2	196376	325120	0	0	0	0	0	0	0	0	0
Microfluidics_after_cell6	0	0	0	0	0	0	0	0	0	0	0	0	0	0	0	0	0	0	0	0	0	0	0	0	0	0	0	0	0	0	0	0	0	29450.6	0	0	0	0	0	0	0	0	0	0	0	0	0	0	0
Microfluidics_after_cell7	0	0	0	0	0	0	0	0	0	0	0	0	0	0	0	0	0	0	0	0	0	0	0	0	0	0	0	0	0	0	0	0	0	0	0	0	0	0	190573	254513	0	0	0	0	0	0	0	0	0
Microfluidics_after_cell8	0	0	0	0	0	0	0	0	0	0	0	0	0	0	0	0	0	0	0	0	0	0	0	0	12393.5	0	0	0	0	0	0	0	0	52691	0	0	0	0	163944	229693	0	0	0	0	0	0	0	0	0
Microfluidics_after_cell9	0	0	0	0	0	0	0	0	0	0	0	0	0	0	0	0	0	0	0	38707.5	80688.1	0	0	0	0	0	0	0	0	0	0	0	0	0	0	0	0	61284.2	0	182244	0	0	0	0	0	0	0	0	0
Microfluidics_after_cell10	0	0	0	0	0	0	0	0	0	0	0	0	0	0	0	0	0	0	0	0	0	0	0	0	0	0	0	0	0	0	0	0	0	0	0	0	0	83548.3	134764	178481	0	0	0	0	0	0	0	0	0
Microfluidics_after_cell11	0	0	0	0	0	0	0	0	0	0	0	0	0	0	0	0	0	0	0	0	0	0	0	0	0	0	0	0	0	0	0	0	0	0	0	0	0	0	0	0	0	0	0	0	0	0	0	0	0
Microfluidics_after_cell12	0	0	0	0	0	0	0	0	0	0	0	0	0	0	0	0	0	0	0	0	0	0	0	0	0	0	0	0	0	0	0	0	0	0	0	0	0	95218	139825	212080	0	0	0	0	0	0	0	0	0
Microfluidics_after_cell13	0	0	0	0	0	0	0	0	0	0	0	0	0	0	0	0	0	0	0	0	0	0	0	0	0	0	0	0	0	0	0	0	0	0	0	0	0	0	77962.7	106699	0	0	0	0	0	0	0	0	0
Microfluidics_after_cell14	0	0	0	0	0	0	0	0	0	0	0	0	0	0	0	0	0	0	0	0	0	0	0	0	0	0	0	0	0	0	0	0	0	0	0	0	0	53087.6	107965	103996	0	0	0	0	0	0	0	0	0
Microfluidics_after_cell15	0	0	0	139780	0	0	0	0	0	0	0	0	0	0	0	0	0	0	0	0	0	0	0	0	0	0	0	0	0	0	0	0	0	0	0	0	0	0	0	0	0	0	0	0	0	0	0	0	0
Microfluidics_after_cell16	0	0	0	0	0	0	0	0	0	0	0	0	0	0	0	0	0	0	0	0	0	0	0	0	0	0	0	0	0	0	0	0	0	0	0	0	0	0	100390	0	0	0	0	0	0	0	0	0	0
Microfluidics_after_cell17	0	0	0	0	0	0	0	0	0	0	0	0	0	0	0	0	0	0	0	0	0	0	0	0	0	0	0	0	0	0	0	0	0	0	0	0	0	0	0	101849	0	0	0	0	0	0	0	0	0
Microfluidics_after_cell18	0	0	0	0	0	0	0	0	0	0	0	0	0	0	0	0	0	0	0	0	0	0	0	0	0	0	0	0	0	0	0	0	0	0	0	0	0	0	0	0	0	0	0	0	0	0	0	0	0
Microfluidics_after_cell19	0	0	0	0	0	0	0	0	0	0	0	0	0	0	0	0	0	0	0	0	0	0	0	0	0	0	0	0	0	0	0	0	0	0	0	0	0	0	0	0	0	0	0	0	0	0	0	0	0
Microfluidics_after_cell20	0	0	0	0	0	0	0	0	0	0	0	0	0	0	0	0	0	0	0	0	0	0	0	0	0	0	0	0	0	0	0	0	0	20028.9	0	0	0	0	0	0	0	0	0	0	0	0	0	0	0
Microfluidics_after_cell21	0	0	0	0	0	0	0	0	0	0	0	0	0	0	0	0	0	0	0	0	0	0	0	0	0	0	0	0	0	0	0	0	0	0	0	0	0	0	0	107235	0	0	0	0	0	0	0	0	0
Microfluidics_after_cell22	0	0	0	0	0	0	0	0	0	0	0	0	0	0	0	0	0	0	0	0	0	0	0	0	0	0	0	0	0	0	0	0	0	60679	0	0	0	0	106269	81238.2	0	0	0	0	0	0	0	0	0
Microfluidics_after_blank1	0	0	0	0	0	0	0	0	0	0	0	0	0	0	0	0	0	0	0	0	0	0	0	0	0	0	0	0	0	0	0	87412.9	140183	0	505325	253069	416805	0	0	0	0	0	0	0	0	0	0	0	405961
Microfluidics_after_blank2	0	0	0	0	0	0	0	0	0	0	0	0	0	0	0	0	0	0	0	0	0	0	0	0	0	0	0	0	0	0	0	0	0	0	420301	194584	396469	0	0	0	0	0	0	0	0	0	71776	0	384035
Microfluidics_after_blank3	0	0	0	0	0	0	0	0	0	0	0	0	0	0	0	0	0	0	0	0	0	0	0	0	0	0	0	0	0	0	0	0	0	0	462527	206208	381725	0	0	0	0	0	0	0	0	0	0	0	351662
Mobile phase_after_blank1	0	0	0	0	0	0	89536	140950	0	0	44223.7	0	103891	0	0	0	0	0	0	0	0	0	0	0	0	0	0	0	0	0	0	0	0	0	0	0	0	0	0	0	0	0	0	0	0	0	0	0	0
Mobile phase_after_blank2	0	0	0	0	53799.5	31667.4	0	0	0	96240.1	0	0	0	0	0	0	0	0	0	0	0	0	0	0	0	0	0	0	0	0	0	0	0	0	0	0	0	0	0	0	0	0	0	0	0	0	0	0	0
Mobile phase_after_blank3	0	0	0	0	0	0	0	0	0	23583.9	0	0	0	0	0	0	0	0	0	0	0	0	0	0	0	0	0	0	0	0	0	0	0	76900.7	0	0	0	0	0	0	0	0	0	0	0	0	0	0	0
Csampling_H_after_cell1	621645	0	0	0	0	0	0	0	0	0	0	0	0	0	52961.1	0	0	0	0	0	0	0	0	0	0	0	0	249223	0	185234	0	0	223626	0	587909	257958	546196	0	0	0	0	0	0	0	0	129130	0	3241.83	0
Csampling_H_after_cell2	1.05976e+06	154095	0	0	0	0	0	0	0	0	0	0	0	0	189885	1.30873e+06	0	205843	0	0	0	0	0	0	0	0	0	177724	0	131414	0	0	209890	0	585161	322381	363002	0	0	0	0	0	0	0	0	88740	0	0	0
Csampling_H_after_cell3	930980	0	0	0	0	0	0	0	0	0	0	0	0	0	0	492113	0	0	0	0	0	0	0	0	0	0	0	175811	0	140209	0	0	173215	10695	409081	215096	269933	0	0	0	0	0	0	0	0	0	0	0	0
Csampling_H_after_cell4	327502	0	0	0	0	0	0	0	0	0	0	0	0	0	0	0	0	0	0	0	0	0	0	0	0	0	0	179910	0	84781.5	0	0	0	30134.3	239428	180022	482861	0	0	0	0	0	0	0	0	44313.5	0	0	0
Csampling_H_after_cell5	130964	0	0	0	0	0	0	0	0	0	0	0	0	0	0	0	0	0	0	0	0	0	0	0	0	0	0	180749	0	79966.8	0	0	0	0	305320	0	403940	0	0	0	0	0	0	0	95174.8	39251.7	0	0	0
Csampling_H_after_cell6	173181	0	0	0	0	0	0	0	0	0	0	0	0	0	0	0	0	0	0	0	0	0	0	0	0	0	0	150747	0	138868	0	402657	199962	0	411394	257384	0	0	0	0	0	0	0	0	0	100213	0	0	0
Csampling_H_after_cell7	0	0	0	0	0	0	0	0	0	0	0	0	0	0	0	0	0	0	0	0	0	0	0	0	38320.4	0	0	0	0	0	0	214107	60005.2	0	0	0	172123	109780	0	0	0	0	0	0	0	0	0	0	0
Csampling_H_after_cell8	130258	0	0	0	0	0	0	0	0	0	0	0	0	0	0	176051	0	0	0	0	0	0	0	0	0	0	0	0	0	75316	0	233447	0	0	0	0	206663	0	0	0	0	0	0	0	0	0	0	0	0
Csampling_H_after_cell9	82264.6	0	0	0	0	0	0	0	0	0	0	0	0	0	0	0	0	0	0	0	0	0	0	0	0	0	0	0	0	0	0	148056	0	0	0	0	133865	0	0	0	0	0	0	0	0	0	0	0	0
Csampling_H_after_cell10	152152	65524.8	0	0	0	0	0	0	0	0	0	0	0	0	0	337464	0	0	0	0	0	0	0	0	0	0	0	0	0	0	0	214294	0	0	0	0	153232	0	0	0	0	0	0	0	0	0	0	0	0
Csampling_H_after_blank1	162232	0	0	0	0	0	0	0	0	0	0	0	0	0	354403	240699	0	0	0	0	0	0	0	57059.2	0	152319	0	0	0	0	0	0	170485	34215	875587	471491	0	0	0	0	0	0	0	0	0	0	196974	0	746888
Csampling_H_after_blank2	363912	0	0	0	0	0	0	0	0	0	0	0	0	0	333071	0	0	0	0	0	0	0	0	0	0	0	0	0	0	0	0	0	169814	48768.2	794861	412681	0	0	0	0	0	0	0	0	0	0	0	0	758337
Csampling_H_after_blank3	53049.1	0	0	0	0	0	0	0	0	0	0	0	0	0	146047	0	0	0	0	0	0	0	0	33184.7	0	0	0	0	0	0	0	0	0	111458	447238	234952	414213	0	0	0	0	0	0	0	0	0	73790	0	336893
Csampling_Y_after_cell1	79810.7	0	174875	0	0	0	0	0	0	0	0	0	0	0	0	806157	130013	0	0	0	0	57881.8	119829	0	0	333185	0	0	580142	0	315362	0	0	0	0	0	0	1.49962e+06	951631	1.43697e+06	0	0	137715	396927	0	0	19852.2	0	0
Csampling_Y_after_cell2	11059.1	0	253515	0	0	0	0	0	0	0	0	0	0	171230	0	1.92006e+06	88628.1	0	0	0	0	53251.6	119325	0	0	351862	0	0	475692	0	305129	91.2224	0	0	0	0	0	1.44264e+06	873971	1.23079e+06	0	73777.2	153395	511777	0	0	0	94784.9	182284
Csampling_Y_after_cell3	102.78	0	0	0	0	0	0	0	0	0	0	0	0	0	0	0	0	0	0	0	0	0	0	0	0	0	0	0	118190	0	0	0	0	0	0	0	0	115078	232604	316729	0	0	0	0	0	0	0	51548.3	0
Csampling_Y_after_cell4	0	0	0	0	0	0	0	0	0	0	0	0	0	0	0	0	0	0	0	0	0	0	0	0	0	0	134225	0	127264	0	0	0	0	0	0	0	0	61006.1	172508	189451	0	0	0	0	0	0	0	0	0
Csampling_Y_after_cell5	5992.58	0	149526	0	0	0	0	0	0	0	0	0	0	322861	0	664823	0	0	0	0	0	0	0	0	0	167610	277260	0	255958	0	134154	0	0	0	0	0	0	591863	499065	659487	0	0	0	156425	0	0	0	0	0
Csampling_Y_after_cell6	101.989	0	0	0	0	0	0	0	0	0	0	0	0	0	0	0	0	0	0	0	0	0	0	0	0	0	158938	0	157489	0	39656.8	0	0	15986.4	0	0	0	146347	252567	348433	0	0	0	0	0	0	0	78504.9	0
Csampling_Y_after_cell7	80.1912	0	0	0	0	0	0	0	0	0	0	0	0	0	0	0	0	0	0	0	0	0	0	0	0	0	82287	0	91718.9	0	0	0	0	0	0	96376.9	0	147499	246390	274427	0	0	0	0	0	0	0	60459.8	0
Csampling_Y_after_cell8	724.073	0	87775.9	0	0	0	0	0	0	0	0	0	0	0	0	79177.5	107835	0	0	0	0	0	0	0	0	280343	714806	0	769106	0	251129	0	0	0	0	0	0	954776	446720	1.31207e+06	0	0	109880	457062	39042.3	0	0	64527.5	0
Csampling_Y_after_cell9	776.302	0	0	0	0	0	0	0	0	0	0	0	0	0	0	0	0	0	0	0	0	0	0	0	0	0	0	0	0	0	0	0	0	0	0	0	0	0	0	0	0	0	0	0	0	0	0	0	0
Csampling_Y_after_cell10	92.5938	0	0	0	0	0	0	0	0	0	0	0	0	0	0	0	0	0	0	0	0	0	0	0	0	0	320341	0	0	0	0	5225.66	0	0	0	110192	0	252182	0	683190	0	0	0	0	43640	0	0	99355.2	0
Csampling_Y_after_blank1	0	0	0	0	0	0	0	0	0	0	0	0	0	0	331085	0	0	0	0	0	0	0	0	0	0	0	0	0	0	0	0	0	103743	22437.5	754010	377488	639989	0	0	0	0	0	0	0	0	0	151396	0	697755
Csampling_Y_after_blank2	127986	0	0	0	0	0	0	0	0	0	0	0	0	0	365583	0	0	0	0	0	0	0	0	0	0	0	0	0	0	0	0	0	0	0	790872	496415	699450	0	0	0	0	0	0	0	0	0	191171	0	799206
Csampling_Y_after_blank3	111846	0	0	0	0	0	0	0	0	0	0	0	0	0	281731	0	0	0	0	0	0	0	0	0	0	0	0	0	0	0	0	62159.6	0	98635.6	657906	390685	614388	0	0	0	0	0	0	0	0	0	130676	0	678459
[truncated: 5,000 more columns]
